# Supplementary material for: Impact of Plant Protein Intakes on Nutrient Adequacy in the US
Source: Nutrients. 2024 Apr 13;16(8):1158. doi: 10.3390/nu16081158 (PMC11054554; doi:10.3390/nu16081158)
Supplement: Supplementary file 1 [file nutrients-16-01158-s001.zip]

Archive with 1 entries (1 files):
- nutrients-2895604-supplementary.pdf
